# Supplementary material for: Molecular Structure of the mRNA Export Factor Gle1 from Debaryomyces hansenii
Source: Int J Mol Sci. 2025 Feb 15;26(4):1661. doi: 10.3390/ijms26041661 (PMC11855661; doi:10.3390/ijms26041661)
Supplement: Supplementary file 1 [file ijms-26-01661-s001.zip]

Archive with 1 entries (1 files):
- ijms-3134102-supplementary.pdf
